# Supplementary material for: Chromosomal Instability May Not Be a Predictor for Immune Checkpoint Inhibitors from a Comprehensive Bioinformatics Analysis
Source: Life (Basel). 2020 Nov 8;10(11):276. doi: 10.3390/life10110276 (PMC7695172; doi:10.3390/life10110276)
Supplement: Supplementary file 1 [file life-10-00276-s001.zip › Supplementary Tables.xlsx]

## Sheet: Supplementary Table S1
		Sample number with OS info		Sample number with PFS info		Survival analysis p-values
TCGA name	Cancer type	TMB-high	TMB-low	TMB-high	TMB-low	TMB vs. OS	TMB vs. PFS
ACC	Adrenocortical carcinoma	41	38	41	38	4.69211e-06	1.55659e-06
BLCA	Bladder urothelial carcinoma	201	200	201	201	0.000343674	0.0288775
BRCA	Breast invasive carcinoma	500	495	500	495	0.274758	0.452067
CESC	Cervical squamous cell carcinoma and endocervical adenocarcinoma	137	136	137	136	0.609261	0.641257
CHOL	Cholangiocarcinoma	18	18	18	18	0.908428	0.692983
COAD	Colon adenocarcinoma	188	186	187	186	0.0335917	0.421835
DLBC	Lymphoid neoplasm diffuse large B-cell lymphoma	18	18	18	18	0.452766	0.920302
ESCA	Esophageal carcinoma	82	78	82	78	0.0927004	0.015297
GBM	Glioblastoma multiforme	77	71	77	71	0.486464	0.984962
HNSC	Head and neck squamous cell carcinoma	248	245	248	245	0.0565753	0.181248
KICH	Kidney chromophobe	33	31	33	31	0.00218174	0.0488982
KIRC	Kidney renal clear cell carcinoma	181	178	181	176	0.000751929	0.000240498
KIRP	Kidney renal papillary cell carcinoma	138	137	138	135	0.0810294	0.933892
LAML	Acute myeloid leukemia	48	45	0	0	0.111769	-
LGG	Brain lower grade glioma	267	235	267	235	3.11525e-09	1.8997e-07
LIHC	Liver hepatocellular carcinoma	176	176	181	172	0.162583	0.577481
LUAD	Lung adenocarcinoma	244	241	244	241	0.852435	0.990421
LUSC	Lung squamous cell carcinoma	237	237	240	235	0.633297	0.567527
MESO	Mesothelioma	40	39	39	38	0.151714	0.0878973
OV	Ovarian serous cystadenocarcinoma	128	126	128	126	0.0238077	0.15693
PAAD	Pancreatic adenocarcinoma	84	84	84	84	0.280025	0.404415
PCPG	Pheochromocytoma and paraganglioma	89	89	89	88	0.0983201	0.0603906
PRAD	Prostate adenocarcinoma	253	238	253	238	0.119004	0.0864308
READ	Rectum adenocarcinoma	71	68	70	68	0.85346	0.284433
SARC	Sarcoma	119	115	119	115	0.354794	0.183134
SKCM	Skin cutaneous melanoma	51	51	51	51	0.0320431	0.189276
STAD	Stomach adenocarcinoma	176	176	177	177	0.154219	0.0186402
TGCT	Testicular germ cell tumors	67	62	67	62	0.015167	0.831635
THCA	Thyroid carcinoma	254	232	254	232	0.271804	0.0146698
THYM	Thymoma	60	57	60	57	0.0432057	0.571814
UCEC	Uterine corpus endometrial carcinoma	261	259	261	259	0.103597	0.00997274
UCS	Uterine carcinosarcoma	30	25	30	25	0.643267	0.469904
UVM	Uveal melanoma	43	37	42	37	0.184973	0.443758
Pan-cancer	Pan-cancer	4505	4478	4465	4420	2.01833e-42	3.73275e-38

## Sheet: Supplementary Table S2
		Sample number with OS info		Sample number with PFS info		Survival analysis p-values
TCGA name	Cancer type	MSI-H	Non-MSI-H	MSI-H	Non-MSI-H	MSI vs. OS	MSI vs. PFS
ACC	Adrenocortical carcinoma	5	74	5	74	0.00357283	4.88861e-05
BLCA	Bladder urothelial carcinoma	5	396	5	397	0.257697	0.675712
BRCA	Breast invasive carcinoma	19	976	19	976	0.0632785	0.325794
CESC	Cervical squamous cell carcinoma and endocervical adenocarcinoma	9	264	9	264	0.537645	0.750936
CHOL	Cholangiocarcinoma	0	36	0	36	-	-
COAD	Colon adenocarcinoma	62	312	62	311	0.649453	0.92877
DLBC	Lymphoid neoplasm diffuse large B-cell lymphoma	1	35	1	35	0.665196	0.558049
ESCA	Esophageal carcinoma	4	156	4	156	0.344816	0.138831
GBM	Glioblastoma multiforme	1	147	1	147	0.616705	0.901207
HNSC	Head and neck squamous cell carcinoma	9	484	9	484	0.525804	0.590436
KICH	Kidney chromophobe	0	64	0	64	-	-
KIRC	Kidney renal clear cell carcinoma	3	356	3	354	0.952231	0.712007
KIRP	Kidney renal papillary cell carcinoma	3	272	3	270	0.3995	0.70579
LAML	Acute myeloid leukemia	3	90	0	0	0.0849077	-
LGG	Brain lower grade glioma	3	499	3	499	0.103463	0.141952
LIHC	Liver hepatocellular carcinoma	7	345	7	346	0.498773	0.813893
LUAD	Lung adenocarcinoma	4	481	4	481	0.864215	0.716379
LUSC	Lung squamous cell carcinoma	8	466	8	467	0.948527	0.69849
MESO	Mesothelioma	0	79	0	77	-	-
OV	Ovarian serous cystadenocarcinoma	9	245	9	245	0.834951	0.725314
PAAD	Pancreatic adenocarcinoma	3	165	3	165	0.229048	0.739166
PCPG	Pheochromocytoma and paraganglioma	0	178	0	177	-	-
PRAD	Prostate adenocarcinoma	5	486	5	486	0.742586	0.954784
READ	Rectum adenocarcinoma	5	134	5	133	0.281575	0.706479
SARC	Sarcoma	2	232	2	232	0.220616	0.427747
SKCM	Skin cutaneous melanoma	0	102	0	102	-	-
STAD	Stomach adenocarcinoma	63	289	63	291	0.130317	0.0369327
TGCT	Testicular germ cell tumors	0	129	0	129	-	-
THCA	Thyroid carcinoma	0	486	0	486	-	-
THYM	Thymoma	1	116	1	116	2.34366e-09	0.0045081
UCEC	Uterine corpus endometrial carcinoma	170	350	170	350	0.0314383	0.0221508
UCS	Uterine carcinosarcoma	1	54	1	54	0.666697	0.453119
UVM	Uveal melanoma	0	80	0	79	-	-
Pan-cancer	Pan-cancer	405	8578	402	8483	0.0591024	0.0227983

## Sheet: Supplementary Table S3
		Sample number with OS info		Sample number with PFS info		Survival analysis p-values
TCGA name	Cancer type	CIN70-high	CIN70-low	CIN70-high	CIN70-low	CIN70 vs. OS	CIN70 vs. PFS
ACC	Adrenocortical carcinoma	40	39	40	39	0.000555592	3.09725e-05
BLCA	Bladder urothelial carcinoma	201	200	201	201	0.630503	0.701917
BRCA	Breast invasive carcinoma	498	497	498	497	0.0710455	0.0928105
CESC	Cervical squamous cell carcinoma and endocervical adenocarcinoma	137	136	137	136	0.0353057	0.366948
CHOL	Cholangiocarcinoma	18	18	18	18	0.941038	0.570346
COAD	Colon adenocarcinoma	187	187	187	186	0.0664138	0.062702
DLBC	Lymphoid neoplasm diffuse large B-cell lymphoma	18	18	18	18	0.120421	0.619163
ESCA	Esophageal carcinoma	80	80	80	80	0.598938	0.855843
GBM	Glioblastoma multiforme	74	74	74	74	0.714663	0.152532
HNSC	Head and neck squamous cell carcinoma	247	246	247	246	0.528558	0.31307
KICH	Kidney chromophobe	32	32	32	32	0.00769067	0.0237219
KIRC	Kidney renal clear cell carcinoma	180	179	179	178	0.8198	0.323384
KIRP	Kidney renal papillary cell carcinoma	138	137	137	136	0.0283964	5.1733e-05
LAML	Acute myeloid leukemia	47	46	0	0	0.864938	-
LGG	Brain lower grade glioma	251	251	251	251	8.02873e-06	0.00239991
LIHC	Liver hepatocellular carcinoma	176	176	177	176	0.00175728	0.000100734
LUAD	Lung adenocarcinoma	243	242	243	242	8.87849e-05	0.0039192
LUSC	Lung squamous cell carcinoma	237	237	238	237	0.171738	0.0610874
MESO	Mesothelioma	40	39	39	38	8.7331e-09	3.56851e-06
OV	Ovarian serous cystadenocarcinoma	127	127	127	127	0.957328	0.689308
PAAD	Pancreatic adenocarcinoma	84	84	84	84	0.0018879	0.0073229
PCPG	Pheochromocytoma and paraganglioma	89	89	89	88	0.3567	0.65167
PRAD	Prostate adenocarcinoma	246	245	246	245	0.116969	0.00660079
READ	Rectum adenocarcinoma	70	69	69	69	0.385757	0.208355
SARC	Sarcoma	117	117	117	117	0.0435611	0.0144836
SKCM	Skin cutaneous melanoma	51	51	51	51	0.020079	0.0586939
STAD	Stomach adenocarcinoma	176	176	177	177	0.462984	0.130874
TGCT	Testicular germ cell tumors	65	64	65	64	0.672313	0.386819
THCA	Thyroid carcinoma	243	243	243	243	0.658541	0.118109
THYM	Thymoma	59	58	59	58	0.0218769	0.509611
UCEC	Uterine corpus endometrial carcinoma	260	260	260	260	0.257093	0.0549448
UCS	Uterine carcinosarcoma	28	27	28	27	0.906026	0.381245
UVM	Uveal melanoma	40	40	40	39	0.122426	0.00588343
Pan-cancer	Pan-cancer	4492	4491	4443	4442	1.05172e-36	4.86912e-26
